# Supplementary material for: Nanomechanical DNA resonators for sensing and structural analysis of DNA-ligand complexes
Source: Nat Commun. 2019 Apr 12;10:1690. doi: 10.1038/s41467-019-09612-0 (PMC6461617; doi:10.1038/s41467-019-09612-0)
Supplement: Supplementary file 7 — Source Data [file 41467_2019_9612_MOESM7_ESM.xlsx]

## Sheet: Figure 3b
Figure 3b
		pristine DNA							DNA-Cis-PT							DNA-YOYO-1
	Data	Strain exp1	Strain exp2	Strain exp3	average strain	st. dev.	stress		Strain exp1	Strain exp2	Strain exp3	average strain	st. dev.	stress		Strain exp1	Strain exp2	Strain exp3	average strain	st. dev.	stress
	units	%	%	%	%	%	MPa		%	%		%	%	MPa		%	%		%	%	MPa
		6.7745	5.23251	8.2103	6.7391	1.48921	104.8		2.5413	1.8676	5.7286	3.37917	2.06236	104.8		4.1983	3.1875	5.4551	4.2803	1.13602	104.8
		8.6938	8.12627	10.4196	9.07989	1.19442	209.7		13.8763	12.4428	11.6258	12.6483	1.13924	209.7		6.7239	5.7669	10.0976	7.52947	2.27496	209.7
		14.8694	14.914	17.2941	15.6925	1.38721	314.5		25.9982	26.8292	23.2533	25.3602	1.87137	314.5		17.0882	11.9149	16.7799	15.261	2.9019	314.5
		20.9131	19.0101	17.4772	19.1335	1.72127	419.4		41.3134	38.8924	39.7674	39.9911	1.2259	419.4		16.9922	20.4642	15.749	17.7351	2.44382	419.4
		28.491	28.3524	24.7264	27.1899	2.13461	524.2		48.7146	49.4726	46.0946	48.0939	1.77247	524.2		22.8616	21.8505	25.4046	23.3722	1.83125	524.2
		38.983	38.7178	42.8105	40.1704	2.29021	629		60.1924	55.145	60.1084	58.4819	2.89017	629		25.2359	22.9299	29.0488	25.7382	3.09022	629
		50.4163	45.5738	45.6998	47.23	2.76016	733.9		61.2986	61.8044	58.5278	60.5436	1.76396	733.9		27.9245	30.6905	27.3662	28.6604	1.78014	733.9
		49.0193	46.4769	51.5668	49.021	2.54495	838.7		67.9012	65.5328	62.0638	65.1659	2.93594	838.7		32.0919	32.1605	28.7614	31.0046	1.94297	838.7

## Sheet: Figure 3c
Figure 3c		Values are obtain from the linear fit of Figure 3b
		pristine DNA		DNA-Cis-PT		DNA-YOYO-1
	Data	ESMD	error	ESMD	error	ESMD	error
	units	GPa	GPa	GPa	GPa	GPa	GPa
		1.6	0.11	1.11	0.09	2.61	0.18

## Sheet: Figure 3d
Figure 3d
	Data	Time	n° H-bonds, pristine DNA	n° H-bonds, DNA + Cis-PT	n° H-bonds, DNA + YOYO-1
	units	ns	number	number	number
		0.02	109	83	118
		0.04	124	79	120
		0.06	115	59	116
		0.08	109	86	118
		0.1	113	81	124
		0.12	112	72	127
		0.14	103	75	118
		0.16	123	85	114
		0.18	112	82	131
		0.2	115	66	114
		0.22	97	72	110
		0.24	113	79	122
		0.26	102	75	108
		0.28	120	78	128
		0.3	109	69	121
		0.32	105	66	132
		0.34	106	66	124
		0.36	115	85	106
		0.38	105	76	115
		0.4	120	72	135
		0.42	109	71	120
		0.44	105	70	119
		0.46	111	68	124
		0.48	104	75	126
		0.5	105	65	117
		0.52	114	65	127
		0.54	103	71	131
		0.56	109	80	122
		0.58	117	83	113
		0.6	108	68	120
		0.62	120	70	108
		0.64	114	62	126
		0.66	108	69	109
		0.68	110	73	111
		0.7	109	65	138
		0.72	106	69	116
		0.74	118	68	131
		0.76	113	68	117
		0.78	104	71	137
		0.8	104	72	114
		0.82	109	63	121
		0.84	119	62	129
		0.86	115	56	121
		0.88	111	69	119
		0.9	102	74	121
		0.92	112	83	121
		0.94	104	72	114
		0.96	112	71	126
		0.98	98	73	129
		1	118	66	104
		1.02	100	73	129
		1.04	113	65	116
		1.06	95	71	122
		1.08	106	66	115
		1.1	108	66	113
		1.12	122	60	116
		1.14	109	66	120
		1.16	105	69	121
		1.18	108	59	127
		1.2	105	59	113
		1.22	106	72	124
		1.24	101	71	114
		1.26	107	72	118
		1.28	100	72	118
		1.3	103	62	115
		1.32	107	70	110
		1.34	119	70	116
		1.36	104	71	109
		1.38	97	64	126
		1.4	113	84	121
		1.42	103	70	110
		1.44	115	70	113
		1.46	110	77	106
		1.48	107	65	116
		1.5	101	75	111
		1.52	108	58	119
		1.54	112	67	119
		1.56	108	71	124
		1.58	99	63	106
		1.6	106	67	120
		1.62	99	55	126
		1.64	99	71	113
		1.66	118	64	121
		1.68	102	71	125
		1.7	109	66	119
		1.72	102	59	126
		1.74	110	60	125
		1.76	96	73	112
		1.78	97	71	119
		1.8	104	75	117
		1.82	103	52	123
		1.84	104	56	110
		1.86	97	69	109
		1.88	102	82	129
		1.9	103	70	118
		1.92	112	63	117
		1.94	108	59	110
		1.96	107	63	108
		1.98	105	64	115
		2	102	72	111
		2.02	92	68	110
		2.04	95	64	117
		2.06	94	58	110
		2.08	90	74	114
		2.1	94	60	122
		2.12	97	59	118
		2.14	114	52	123
		2.16	105	69	126
		2.18	100	72	114
		2.2	98	78	119
		2.22	107	68	107
		2.24	111	59	112
		2.26	101	60	109
		2.28	96	55	112
		2.3	99	56	115
		2.32	101	72	119
		2.34	103	56	123
		2.36	106	62	115
		2.38	108	69	112
		2.4	97	60	127
		2.42	100	59	118
		2.44	95	69	112
		2.46	108	62	115
		2.48	109	76	120
		2.5	99	65	123
		2.52	116	53	115
		2.54	111	64	115
		2.56	110	76	125
		2.58	114	64	122
		2.6	95	64	121
		2.62	95	57	119
		2.64	112	49	106
		2.66	109	67	111
		2.68	108	64	116
		2.7	96	74	129
		2.72	94	56	116
		2.74	93	70	122
		2.76	101	66	126
		2.78	99	58	112
		2.8	98	53	108
		2.82	94	58	126
		2.84	101	62	112
		2.86	120	57	118
		2.88	102	58	119
		2.9	113	61	113
		2.92	99	58	120
		2.94	105	49	107
		2.96	94	62	104
		2.98	100	58	113
		3	106	65	126
		3.02	82	57	119
		3.04	104	75	115
		3.06	86	70	115
		3.08	91	62	111
		3.1	101	55	123
		3.12	103	57	115
		3.14	98	50	120
		3.16	104	58	120
		3.18	83	56	120
		3.2	108	53	119
		3.22	106	58	116
		3.24	90	63	114
		3.26	90	56	118
		3.28	90	60	106
		3.3	101	46	117
		3.32	100	70	117
		3.34	99	55	114
		3.36	106	53	102
		3.38	115	65	116
		3.4	91	63	114
		3.42	110	62	107
		3.44	105	71	124
		3.46	104	67	128
		3.48	101	65	121
		3.5	95	62	122
		3.52	94	55	110
		3.54	105	60	115
		3.56	98	68	123
		3.58	102	65	118
		3.6	109	58	118
		3.62	91	71	112
		3.64	98	68	118
		3.66	91	68	124
		3.68	88	72	116
		3.7	91	61	105
		3.72	104	60	117
		3.74	107	60	103
		3.76	92	62	105
		3.78	101	50	114
		3.8	101	59	107
		3.82	98	51	116
		3.84	98	66	113
		3.86	99	61	118
		3.88	102	59	112
		3.9	101	64	126
		3.92	107	61	118
		3.94	89	53	117
		3.96	99	50	112
		3.98	90	67	109
		4	92	73	120
		4.02	93	65	115
		4.04	94	55	119
		4.06	101	68	100
		4.08	98	63	117
		4.1	97	74	114
		4.12	94	72	116
		4.14	101	68	118
		4.16	90	60	119
		4.18	99	66	125
		4.2	100	55	113
		4.22	108	52	126
		4.24	99	56	104
		4.26	85	53	121
		4.28	87	57	110
		4.3	90	51	110
		4.32	95	58	106
		4.34	96	76	124
		4.36	89	62	115
		4.38	99	75	111
		4.4	86	60	120
		4.42	93	45	118
		4.44	102	60	122
		4.46	96	60	115
		4.48	105	49	111
		4.5	98	62	114
		4.52	101	57	122
		4.54	100	64	115
		4.56	94	68	122
		4.58	103	53	101
		4.6	97	69	112
		4.62	90	61	99
		4.64	100	62	119
		4.66	100	64	121
		4.68	92	51	99
		4.7	89	57	117
		4.72	97	55	113
		4.74	98	63	121
		4.76	89	60	118
		4.78	86	54	106
		4.8	90	53	114
		4.82	105	68	108
		4.84	105	58	113
		4.86	95	68	128
		4.88	87	61	117
		4.9	89	54	128
		4.92	87	58	115
		4.94	108	61	100
		4.96	91	52	122
		4.98	92	55	111
		5	89	57	115
		5.02	107	64	118
		5.04	97	53	120
		5.06	103	54	110
		5.08	109	58	111
		5.1	90	58	109
		5.12	96	61	119
		5.14	95	55	110
		5.16	104	55	116
		5.18	98	63	115
		5.2	93	58	117
		5.22	104	50	120
		5.24	91	55	117
		5.26	89	72	122
		5.28	87	56	117
		5.3	98	55	116
		5.32	96	52	101
		5.34	109	59	117
		5.36	95	44	117
		5.38	97	58	120
		5.4	97	53	111
		5.42	101	56	110
		5.44	101	57	109
		5.46	87	63	121
		5.48	97	49	115
		5.5	95	56	108
		5.52	84	59	125
		5.54	84	53	107
		5.56	90	55	126
		5.58	100	50	114
		5.6	94	63	119
		5.62	86	60	109
		5.64	87	59	113
		5.66	99	46	103
		5.68	91	65	123
		5.7	90	61	117
		5.72	90	47	110
		5.74	84	51	119
		5.76	101	60	120
		5.78	90	48	109
		5.8	94	51	120
		5.82	85	65	115
		5.84	86	56	112
		5.86	90	60	113
		5.88	83	59	119
		5.9	83	59	118
		5.92	85	64	125
		5.94	86	50	99
		5.96	90	60	113
		5.98	99	60	112
		6	95	50	121
		6.02	94	60	109
		6.04	86	66	111
		6.06	83	67	111
		6.08	90	63	107
		6.1	86	66	116
		6.12	86	58	114
		6.14	85	66	115
		6.16	81	57	114
		6.18	85	66	105
		6.2	96	57	102
		6.22	99	61	110
		6.24	93	66	110
		6.26	98	57	112
		6.28	91	57	115
		6.3	94	57	117
		6.32	83	66	114
		6.34	95	76	117
		6.36	101	61	116
		6.38	89	64	113
		6.4	87	58	103
		6.42	98	60	117
		6.44	88	55	110
		6.46	95	56	115
		6.48	82	62	109
		6.5	84	59	116
		6.52	97	59	122
		6.54	97	54	112
		6.56	103	51	123
		6.58	92	59	107
		6.6	99	65	120
		6.62	88	55	110
		6.64	92	56	128
		6.66	88	51	123
		6.68	90	51	125
		6.7	94	57	119
		6.72	96	57	111
		6.74	102	50	99
		6.76	93	59	118
		6.78	100	57	115
		6.8	92	68	102
		6.82	93	65	111
		6.84	90	54	114
		6.86	90	64	102
		6.88	81	67	119
		6.9	99	58	118
		6.92	99	45	116
		6.94	96	57	106
		6.96	95	55	114
		6.98	91	57	110
		7	87	55	101
		7.02	87	77	109
		7.04	90	50	104
		7.06	84	51	119
		7.08	96	63	119
		7.1	80	51	118
		7.12	89	66	105
		7.14	84	59	114
		7.16	80	49	113
		7.18	100	68	119
		7.2	91	51	108
		7.22	95	50	117
		7.24	97	54	105
		7.26	97	65	118
		7.28	93	61	126
		7.3	93	50	121
		7.32	98	55	112
		7.34	108	62	116
		7.36	85	57	118
		7.38	99	55	110
		7.4	96	53	107
		7.42	87	51	117
		7.44	103	55	120
		7.46	85	76	115
		7.48	94	65	116
		7.5	90	49	117
		7.52	98	62	109
		7.54	86	53	116
		7.56	98	40	111
		7.58	76	51	111
		7.6	105	58	129
		7.62	101	66	116
		7.64	81	65	104
		7.66	92	58	110
		7.68	88	55	103
		7.7	97	55	95
		7.72	93	61	123
		7.74	88	57	112
		7.76	87	58	116
		7.78	98	44	113
		7.8	80	51	123
		7.82	85	63	113
		7.84	90	52	98
		7.86	85	53	103
		7.88	96	70	112
		7.9	93	63	108
		7.92	96	62	116
		7.94	88	57	112
		7.96	88	67	107
		7.98	85	44	107
		8	93	55	109
		8.02	76	56	127
		8.04	94	49	99
		8.06	88	65	111
		8.08	105	61	95
		8.1	78	64	112
		8.12	84	60	113
		8.14	88	45	117
		8.16	84	53	113
		8.18	90	56	105
		8.2	80	59	107
		8.22	87	51	114
		8.24	81	63	123
		8.26	102	48	116
		8.28	91	58	100
		8.3	98	55	114
		8.32	92	60	105
		8.34	94	53	109
		8.36	92	63	111
		8.38	96	49	118
		8.4	88	71	108
		8.42	91	52	121
		8.44	90	54	99
		8.46	98	58	109
		8.48	94	62	120
		8.5	81	61	105
		8.52	82	51	112
		8.54	81	53	108
		8.56	87	60	102
		8.58	88	61	101
		8.6	100	62	124
		8.62	91	48	120
		8.64	90	61	114
		8.66	96	67	111
		8.68	86	55	120
		8.7	80	44	99
		8.72	93	58	121
		8.74	91	62	118
		8.76	85	61	113
		8.78	97	51	108
		8.8	99	66	105
		8.82	93	59	117
		8.84	89	49	112
		8.86	95	51	100
		8.88	86	53	112
		8.9	99	62	108
		8.92	99	60	112
		8.94	95	49	119
		8.96	86	57	105
		8.98	99	62	99
		9	90	54	112
		9.02	95	60	114
		9.04	88	61	113
		9.06	96	61	102
		9.08	86	63	114
		9.1	78	56	111
		9.12	94	56	108
		9.14	81	58	103
		9.16	91	63	115
		9.18	83	52	108
		9.2	90	63	128
		9.22	85	56	101
		9.24	90	51	112
		9.26	91	61	112
		9.28	91	55	118
		9.3	90	51	106
		9.32	75	65	127
		9.34	89	48	108
		9.36	82	57	119
		9.38	102	62	116
		9.4	85	61	114
		9.42	90	50	102
		9.44	97	49	125
		9.46	95	64	115
		9.48	93	51	107
		9.5	95	54	103
		9.52	93	63	108
		9.54	92	61	118
		9.56	86	52	116
		9.58	91	52	116
		9.6	86	56	116
		9.62	82	72	111
		9.64	97	52	115
		9.66	82	45	106
		9.68	86	58	104
		9.7	98	54	113
		9.72	92	48	112
		9.74	97	60	131
		9.76	93	54	124
		9.78	94	56	95
		9.8	90	68	114
		9.82	87	54	119
		9.84	95	59	102
		9.86	94	50	114
		9.88	100	75	119
		9.9	94	61	118
		9.92	87	48	102
		9.94	96	57	113
		9.96	87	62	107
		9.98	92	67	116
		10	92	56	107
		10.02	81	59	113
		10.04	83	62	103
		10.06	94	54	112
		10.08	89	68	112
		10.1	91	67	114
		10.12	101	60	113
		10.14	91	49	123
		10.16	100	65	105
		10.18	97	61	125
		10.2	77	57	107
		10.22	86	52	107
		10.24	81	65	106
		10.26	89	52	122
		10.28	99	51	106
		10.3	81	56	115
		10.32	93	60	110
		10.34	85	57	112
		10.36	88	64	105
		10.38	90	55	112
		10.4	93	54	110
		10.42	93	58	105
		10.44	86	66	117
		10.46	91	60	125
		10.48	96	62	104
		10.5	83	59	109
		10.52	96	55	105
		10.54	86	71	115
		10.56	83	62	115
		10.58	86	66	114
		10.6	84	68	113
		10.62	91	61	102
		10.64	88	61	107
		10.66	92	49	108
		10.68	80	62	118
		10.7	78	64	109
		10.72	101	57	108
		10.74	86	64	106
		10.76	82	61	116
		10.78	100	54	110
		10.8	98	53	125
		10.82	94	51	119
		10.84	93	64	109
		10.86	81	56	110
		10.88	95	57	105
		10.9	100	63	100
		10.92	88	69	125
		10.94	99	59	114
		10.96	89	65	106
		10.98	94	57	108
		11	92	66	114
		11.02	86	59	122
		11.04	93	38	104
		11.06	89	51	113
		11.08	91	55	102
		11.1	86	51	120
		11.12	83	55	119
		11.14	73	53	115
		11.16	77	56	118
		11.18	89	50	106
		11.2	91	63	107
		11.22	94	54	119
		11.24	84	59	117
		11.26	79	61	116
		11.28	99	58	110
		11.3	79	51	105
		11.32	91	47	105
		11.34	82	51	117
		11.36	93	63	110
		11.38	94	62	103
		11.4	77	53	124
		11.42	85	49	114
		11.44	84	60	110
		11.46	92	44	114
		11.48	91	53	115
		11.5	85	53	105
		11.52	90	69	109
		11.54	81	59	113
		11.56	81	59	108
		11.58	90	61	112
		11.6	94	52	113
		11.62	93	57	100
		11.64	91	59	108
		11.66	84	50	110
		11.68	82	54	122
		11.7	88	65	106
		11.72	91	51	112
		11.74	92	44	112
		11.76	102	56	96
		11.78	88	44	127
		11.8	83	56	122
		11.82	98	50	122
		11.84	84	64	114
		11.86	82	46	112
		11.88	88	58	102
		11.9	94	59	117
		11.92	100	58	121
		11.94	90	54	121
		11.96	91	56	114
		11.98	99	58	112
		12	82	55	113
		12.02	89	62	118
		12.04	82	49	120
		12.06	83	51	112
		12.08	82	45	120
		12.1	92	54	114
		12.12	97	53	115
		12.14	95	55	119
		12.16	84	45	119
		12.18	95	54	124
		12.2	81	54	110
		12.22	92	54	115
		12.24	90	55	120
		12.26	102	57	126
		12.28	89	50	116
		12.3	92	54	121
		12.32	91	61	121
		12.34	87	53	107
		12.36	93	50	111
		12.38	112	42	114
		12.4	80	50	116
		12.42	92	46	111
		12.44	85	62	115
		12.46	86	50	116
		12.48	99	57	104
		12.5	80	61	107
		12.52	91	48	124
		12.54	85	51	122
		12.56	93	58	115
		12.58	89	53	116
		12.6	85	51	122
		12.62	92	48	119
		12.64	82	47	114
		12.66	87	61	104
		12.68	92	54	114
		12.7	96	57	116
		12.72	85	54	122
		12.74	90	53	112
		12.76	86	52	120
		12.78	88	53	121
		12.8	78	55	128
		12.82	86	61	106
		12.84	90	54	121
		12.86	87	47	114
		12.88	91	54	116
		12.9	88	71	120
		12.92	87	60	108
		12.94	81	46	106
		12.96	96	50	111
		12.98	88	52	116
		13	78	44	101
		13.02	93	68	114
		13.04	83	62	115
		13.06	92	50	106
		13.08	87	60	115
		13.1	86	57	135
		13.12	89	54	107
		13.14	85	44	104
		13.16	84	60	116
		13.18	95	47	117
		13.2	103	48	111
		13.22	87	44	108
		13.24	86	53	112
		13.26	89	54	101
		13.28	87	49	114
		13.3	93	48	112
		13.32	88	58	117
		13.34	92	55	113
		13.36	87	52	104
		13.38	96	52	113
		13.4	99	66	112
		13.42	90	39	113
		13.44	91	66	111
		13.46	95	69	117
		13.48	81	45	115
		13.5	94	53	107
		13.52	92	47	99
		13.54	102	65	104
		13.56	86	53	122
		13.58	87	50	107
		13.6	85	49	108
		13.62	81	57	111
		13.64	88	58	103
		13.66	86	48	122
		13.68	92	55	120
		13.7	96	54	97
		13.72	93	39	119
		13.74	99	60	107
		13.76	92	48	111
		13.78	82	49	113
		13.8	96	65	114
		13.82	91	58	108
		13.84	89	50	124
		13.86	84	56	122
		13.88	85	49	111
		13.9	83	57	102
		13.92	94	59	106
		13.94	87	58	109
		13.96	80	54	118
		13.98	91	48	104
		14	98	46	120
		14.02	97	53	118
		14.04	87	55	117
		14.06	87	37	124
		14.08	100	54	115
		14.1	98	57	120
		14.12	88	58	103
		14.14	84	48	115
		14.16	88	54	121
		14.18	94	58	119
		14.2	83	70	104
		14.22	75	45	99
		14.24	81	49	107
		14.26	82	49	126
		14.28	94	52	121
		14.3	89	58	110
		14.32	93	56	98
		14.34	93	47	112
		14.36	96	52	121
		14.38	93	59	116
		14.4	87	66	123
		14.42	104	52	110
		14.44	101	43	110
		14.46	82	47	102
		14.48	96	57	124
		14.5	103	51	108
		14.52	94	56	114
		14.54	82	50	112
		14.56	94	59	120
		14.58	90	51	121
		14.6	93	56	106
		14.62	89	67	116
		14.64	100	50	107
		14.66	95	63	113
		14.68	96	52	119
		14.7	95	39	117
		14.72	88	56	123
		14.74	87	61	115
		14.76	90	49	118
		14.78	81	63	102
		14.8	94	54	123
		14.82	77	68	118
		14.84	98	47	113
		14.86	93	66	123
		14.88	95	65	121
		14.9	93	47	115
		14.92	91	62	115
		14.94	85	46	123
		14.96	95	66	124
		14.98	86	64	115
		15	72	51	122
		15.02	85	59	117
		15.04	85	58	108
		15.06	85	55	115
		15.08	104	50	112
		15.1	87	73	118
		15.12	79	61	103
		15.14	97	41	109
		15.16	84	59	112
		15.18	89	54	96
		15.2	86	56	106
		15.22	84	68	116
		15.24	96	60	123
		15.26	90	59	106
		15.28	83	56	113
		15.3	89	48	115
		15.32	84	55	115
		15.34	83	47	112
		15.36	71	44	105
		15.38	88	48	115
		15.4	83	65	117
		15.42	90	53	104
		15.44	100	47	122
		15.46	92	53	123
		15.48	84	45	113
		15.5	99	54	102
		15.52	87	62	111
		15.54	97	56	117
		15.56	81	64	114
		15.58	87	46	127
		15.6	87	62	115
		15.62	92	64	113
		15.64	101	54	117
		15.66	95	61	97
		15.68	87	55	118
		15.7	89	63	112
		15.72	92	62	118
		15.74	89	53	115
		15.76	67	43	107
		15.78	91	54	121
		15.8	94	69	124
		15.82	81	59	131
		15.84	88	50	108
		15.86	86	58	123
		15.88	84	43	107
		15.9	91	60	105
		15.92	89	56	115
		15.94	81	50	110
		15.96	98	54	112
		15.98	86	49	108
		16	104	55	106
		16.02	86	57	114
		16.04	83	58	109
		16.06	83	56	112
		16.08	83	65	107
		16.1	86	49	132
		16.12	99	57	119
		16.14	84	55	122
		16.16	85	58	116
		16.18	81	60	121
		16.2	86	48	101
		16.22	81	65	106
		16.24	83	54	117
		16.26	92	52	119
		16.28	92	60	121
		16.3	92	68	120
		16.32	93	67	112
		16.34	81	52	105
		16.36	88	55	116
		16.38	90	49	106
		16.4	72	63	119
		16.42	81	49	115
		16.44	87	63	103
		16.46	81	58	103
		16.48	89	53	116
		16.5	74	57	111
		16.52	94	48	105
		16.54	80	63	126
		16.56	83	53	117
		16.58	85	62	117
		16.6	92	54	113
		16.62	81	59	120
		16.64	81	52	102
		16.66	87	63	105
		16.68	92	65	111
		16.7	89	53	122
		16.72	91	70	114
		16.74	76	60	112
		16.76	92	43	127
		16.78	90	41	97
		16.8	72	56	115
		16.82	86	66	113
		16.84	95	55	107
		16.86	93	52	119
		16.88	90	41	122
		16.9	91	50	116
		16.92	86	52	126
		16.94	94	45	114
		16.96	89	57	121
		16.98	102	60	121
		17	91	55	108
		17.02	88	54	125
		17.04	96	50	116
		17.06	86	52	92
		17.08	81	61	116
		17.1	84	56	107
		17.12	79	46	114
		17.14	84	56	100
		17.16	80	60	113
		17.18	80	62	109
		17.2	87	56	110
		17.22	86	53	98
		17.24	83	58	120
		17.26	88	54	119
		17.28	84	47	111
		17.3	86	59	119
		17.32	80	63	113
		17.34	90	46	107
		17.36	86	59	123
		17.38	80	50	109
		17.4	94	58	115
		17.42	94	56	114
		17.44	79	65	124
		17.46	80	43	111
		17.48	90	57	117
		17.5	96	48	109
		17.52	96	50	109
		17.54	86	50	115
		17.56	87	54	116
		17.58	83	51	109
		17.6	85	54	113
		17.62	76	53	109
		17.64	87	56	121
		17.66	84	53	114
		17.68	94	63	96
		17.7	90	56	115
		17.72	79	42	109
		17.74	88	50	125
		17.76	84	49	119
		17.78	82	53	131
		17.8	81	54	108
		17.82	91	53	102
		17.84	88	58	110
		17.86	77	53	110
		17.88	80	49	109
		17.9	78	63	118
		17.92	89	53	108
		17.94	86	51	127
		17.96	94	44	108
		17.98	81	52	121
		18	84	45	113
		18.02	80	45	109
		18.04	89	45	123
		18.06	86	53	122
		18.08	91	49	123
		18.1	83	52	112
		18.12	81	55	120
		18.14	85	52	118
		18.16	80	48	114
		18.18	86	54	108
		18.2	86	50	113
		18.22	98	48	107
		18.24	84	46	114
		18.26	94	46	117
		18.28	95	60	111
		18.3	94	50	118
		18.32	86	57	115
		18.34	90	44	111
		18.36	93	43	118
		18.38	97	61	109
		18.4	87	49	114
		18.42	88	47	124
		18.44	83	49	112
		18.46	75	55	115
		18.48	96	51	113
		18.5	86	49	129
		18.52	90	67	112
		18.54	86	58	115
		18.56	94	49	121
		18.58	99	54	123
		18.6	79	51	115
		18.62	92	49	123
		18.64	92	51	112
		18.66	79	42	117
		18.68	79	59	109
		18.7	85	52	122
		18.72	85	57	113
		18.74	83	53	113
		18.76	95	33	117
		18.78	78	55	110
		18.8	87	54	107
		18.82	85	49	119
		18.84	92	54	111
		18.86	93	48	110
		18.88	81	49	112
		18.9	99	47	111
		18.92	85	60	112
		18.94	98	61	104
		18.96	93	41	117
		18.98	91	51	122
		19	94	47	102
		19.02	85	48	105
		19.04	88	53	120
		19.06	87	49	123
		19.08	91	65	104
		19.1	89	51	117
		19.12	79	52	108
		19.14	72	52	122
		19.16	80	44	110
		19.18	91	51	118
		19.2	79	51	123
		19.22	86	53	119
		19.24	89	48	108
		19.26	87	54	120
		19.28	87	57	111
		19.3	89	49	109
		19.32	77	53	114
		19.34	83	60	107
		19.36	88	46	119
		19.38	77	38	120
		19.4	91	57	104
		19.42	88	52	123
		19.44	95	51	112
		19.46	92	45	119
		19.48	96	44	115
		19.5	83	55	102
		19.52	84	50	104
		19.54	87	43	125
		19.56	81	48	122
		19.58	85	57	110
		19.6	82	59	111
		19.62	81	42	114
		19.64	87	42	110
		19.66	96	53	126
		19.68	88	58	107
		19.7	88	53	120
		19.72	93	53	121
		19.74	90	52	116
		19.76	98	51	115
		19.78	77	60	114
		19.8	78	50	111
		19.82	88	51	113
		19.84	84	56	96
		19.86	87	59	119
		19.88	91	63	125
		19.9	83	49	120
		19.92	82	49	124
		19.94	83	48	112
		19.96	88	54	110
		19.98	87	56	123
		20	87	46	117

## Sheet: Figure 6a and Suppl. Fig. 5a
Figure 6a and Supplementary Figure 5a			Data related to 3 mode are less than the 2 mode, because of the difficulty in measureing the related peaks
	Data	DNA 1 mode	DNA 2 mode	DNA 3 mode	Ratio 2/1 mode	Ratio 3/2 mode		YOYO 1 mode	YOYO 2 mode	YOYO 3 mode	Ratio 2/1 mode	Ratio 3/2 mode		GelRED 1 mode	GelRED 2 mode	GelRED 3 mode	Ratio 2/1 mode	Ratio 3/2 mode		CisPT 1 mode	CisPT 2 mode	CisPT 3 mode	Ratio 2/1 mode	Ratio 3/2 mode
	Unit	Hz	Hz	Hz				Hz	Hz	Hz				Hz	Hz	Hz				Hz	Hz	Hz
		1665230	4217970	8905470	2.53297	2.11132		2925780	6842190	11792200	2.33859	1.72345		2602150	7.17257e+06		2.7564			358203	987300	1778910	2.75626	1.80179
		2887500	7554512		2.61628			2045310	4743750	7998050	2.31933	1.68602		1515530	3993460	8520510	2.63503	2.13362		560640	1550552	2656010	2.76568	1.71294
		2642190	6585940	13955500	2.49261	2.11898		2328520	5793360		2.488			1725780	5185160	10826600	3.00453	2.088		531540	1547833	2547220	2.91198	1.64567
		2348440	5593360	10101950	2.38173	1.80606		2130080	5426560		2.54759			2889060	8515620		2.94754			607320	1476395		2.431
		2915620	7042580		2.41547			2276560	5682030	10414100	2.49588	1.83281		1820310	4870310	9221880	2.67554	1.89349		488570	1352756		2.76881
		2893360	6818360	14358332	2.35655	2.10583		3100000	6825000		2.20161			2146090	4950780	8867970	2.30688	1.79123		541500	1638644		3.02612
		2866020	6732030		2.34891			2312500	5585160	10262500	2.4152	1.83746		547656	1262500	2154300	2.30528	1.70638		354390	935300	1730320	2.63918	1.85002
		1918360	4726950	8592580	2.46406	1.81779		2148440	5733980		2.6689			1356640	3643360		2.68558			256840	722120	1481010	2.81156	2.05092
								3304300	7418750		2.24518			2040620	5251560		2.57351			379883	1186334		3.12289
								1694140	4594920		2.71224			2132810	4925780		2.30953			297656	907567	1788573	3.04904	1.97073
								1463280	3905470		2.66898			1761720	5136720		2.91574
								2448440	6142970	11463300	2.50893	1.86608		1973440	4978910	9029690	2.52296	1.81359
								2048440	5272270		2.5738			1785940	4114840		2.30402
								2148440	5218360		2.42891			1844530	5323440		2.88607
	Average				2.45107	1.992					2.47571	1.78917					2.63061	1.90438					2.82825	1.83868
	St. Dev.				0.0936102	0.164502					0.163877	0.0792325					0.254641	0.171252					0.207684	0.152994

## Sheet: Figure 6c
Figure 6c
	Data	DNA Young's modulus	YOYO Young's modulus	Gelred Young's modulus	CisPT Young's modulus
	Unit	Pa	Pa	Pa	Pa
		5102344000	11676700000	14195600000	1588770000
		5237680000	5946020000	13698800000	2962570000
		6820490000	5811090000	14872500000	2266510000
		5452810000	5436060000	14026360000	2384200000
		3973190000	9177710000	11054580000	4255590000
		5690420000	12924300000	15856600000	5274590000
		3819300000	6655610000	12546800000	2036380000
		4829130000	7420870000	11889800000	2431000000
		3484120000	9950190000	11566000000	2396260000
		3896360000	8545650000	13314700000	3833680000
		4422280000	6782880000	14552400000	2150990000
		5954680000	9455120000	12007500000	3965100000
		3952830000	8305460000	9467620000	1299020000
		5543220000	10451200000	12398000000	1353110000
		5073360000	5238060000	11834600000	3424890000
		4283400000	9424900000	11381600000	4356800000
		5566130000	6156680000	12445800000	2765500000
		5768620000	9652640000	12059600000	1343300000
		5254890000	8054860000	13791600000	3446320000
		6972590000	8197100000	11306700000	1816160000
		6563720000	5668860000	9107350000	2510520000
		7854750000	8018980000	12408200000	2066010000
		6928960000	8395060000	10873800000	1819540000
		6313760000	8165460000	13637400000	1804440000
		4887700000	8211570000	13661800000	2397380000
	Average	5345869360	8148921200	12558228400	2637945200
	St. Dev.	1.13914e+09	1.95384e+09	1.61893e+09	1.05421e+09

## Sheet: Figure 6d
Figure 6d		Data for DNA and 1x were taken from Figure 5c
	Data	0.01x Young's modulus	0.05x Young's modulus	0.5x Young's modulus	2x Young's modulus	4x Young's modulus
	Unit	Pa	Pa	Pa	Pa	Pa
		3782510000	3618560000	2074150000	1364420000	1469570000
		3801630000	3712770000	2452070000	1367940000	1479680000
		3935660000	3831260000	2476790000	1464770000	1543600000
		4054930000	3842590000	2522200000	1469680000	1619000000
		4058520000	3845360000	2559360000	1486540000	1689640000
		4410020000	3850380000	2878980000	1525500000	1735550000
		4432240000	3878500000	2914880000	1564230000	1741510000
		4542980000	3946010000	3143930000	1587410000	1761090000
		4642030000	4165720000	3156760000	1591030000	1813430000
		4650870000	4272220000	3213000000	1591690000	1836550000
		4688420000	4308530000	3219750000	1713830000	1874730000
		4725770000	4338210000	3220920000	1719210000	1887090000
		4816910000	4368700000	3307520000	1770800000	1967080000
		4821960000	4475430000	3339810000	1881090000	1983850000
		4916310000	4719340000	3384370000	1944800000	2037950000
		4945100000	4767640000	3454920000	2087630000	2059990000
		4952590000	4767640000	3713400000	2112720000	2164030000
		4960060000	4828960000	3877590000	2120490000	2262290000
		5086980000	4968760000	3891340000	2506210000	2266660000
		5195070000	5010590000	4079880000	2600230000	2447990000
		5556730000	5010590000	4123760000	2682360000	2466340000
		5758150000	5091260000	4147620000	2875540000	2717310000
		5867960000	5159480000	4151140000	2892040000	2750710000
		5941940000	5295440000	4233310000	2910670000	3201450000
		6042060000	5325360000	4306380000	2960580000	3326740000
		6075920000	5372700000	4336740000	3010800000	3371700000
		6079560000	5375150000	4599710000	3090610000	3391530000
		6141460000	5427320000	4607100000	3133780000	3393720000
		6312420000	5879650000		3148330000	3807300000
		6462350000	5978540000		3178370000	3826310000
		6578650000	6387710000		3281290000	3999000000
		6602280000	6629920000		3328590000	4022620000
		6678360000			3522980000	4031540000
					3773590000
					3867570000
					4006620000
					4032630000
					4081890000
	Average	5.19753e+09	4.76407e+09	3.47812e+09	2.50654e+09	2.48326e+09
	St. Dev.	8.82892e+08	7.94106e+08	7.07849e+08	8.77986e+08	8.48313e+08

## Sheet: Figure 6f
Figure 6f
	Data	DNA Fast resonance frequency	DNA Slow resonance frequency	Ratio		YOYO Fast resonance frequency	YOYO Slow resonance frequency	Ratio		GelRed Fast resonance frequency	GelRe Slow resonance frequency	Ratio		CisPT Fast resonance frequency	CisPT Slow resonance frequency	Ratio
	Unit	kHz	kHz			kHz	kHz			kHz	kHz			kHz	kHz
		2352.73	2324.19	1.22826		1876.51	1851.81	1.33383		2655.08	2603.22	1.99215		802.76	791.56	1.41493
		2332.42	2305.08	1.18625		991.31	976.56	1.5104		2321.97	2275.34	2.04936		882.88	873.78	1.04145
		2125.98	2104.49	1.02085		1137.55	1122.46	1.34437		1689.5	1658.5	1.86916		891.94	876.86	1.71977
		2375.97	2345.84	1.2844		1813.13	1788.33	1.38677		2252.34	2197.12	2.51329		975.45	962.37	1.35914
		2059.46	2036.54	1.12544		1227.44	1203.08	2.0248		2400.93	2356.35	1.89191		870.26	857.52	1.48568
		2262.55	2238.92	1.05542		1455.42	1435.26	1.40462		2200.43	2156.25	2.04893		835.36	822.35	1.58205
		2022.42	1997.36	1.25466		1281.47	1258.25	1.84542		2027.39	1984.35	2.16897		794.98	782.15	1.64035
		2086.22	2065.25	1.01537		1039.03	1025.65	1.30454		2420.74	2365.24	2.34648		970.46	958.26	1.27314
		2147.33	2124.69	1.06557		1348.61	1324.95	1.78573		1960.3	1926.32	1.76399		864.92	854.21	1.25379
		2365.83	2337.65	1.20548		1191.23	1175.65	1.32522		2320.68	2265.98	2.41397		842.08	831.65	1.25413
	Average			1.14417				1.52657				2.10582				1.40244
	St. Dev.			0.100374				0.260752				0.249635				0.208071
